# Supplementary material for: Detecting genotyping errors at Schistosoma japonicum microsatellites with pedigree information
Source: Parasit Vectors. 2015 Sep 8;8:452. doi: 10.1186/s13071-015-1074-0 (PMC4563838; doi:10.1186/s13071-015-1074-0)
Supplement: Additional file 2: — Genotype data on offspring miracidia and their parental worms. (XLS 48 kb) [file 13071_2015_1074_MOESM2_ESM.xls]

## Sheet: Additional file 2
Additional file 2. Genotype data on offspring miracidia and their parents (P = parent, O = offsring)
id	sex	cohort	mother	father	sjp4-1	sjp4-2	sjp18-1	sjp18-2	sjp22-1	sjp22-2	sjp42-1	sjp42-2	sjp60-1	sjp60-2	sjp58-1	sjp58-2	TS2-1	TS2-2
A1	F	P			194	194	266	284	141	147	219	225	143	152	477	477	373	373
A3	F	P			194	194	278	278	114	114	219	237	155	197	477	477	371	379
A4	F	P			191	194	278	278	114	114	219	219	173	197	471	486	371	373
B3	M	P			194	194	272	305	120	120	219	222	164	179	477	477	379	379
B4	F	P			191	194	278	278	114	114	219	240	155	155	480	486	379	381
B5	F	P			191	218	272	305	114	120	201	201	164	179	477	477	379	379
C1	M	P			191	194	263	278	114	114	0	0	143	200	474	477	373	379
C2	M	P			191	194	272	278	114	147	219	222	143	143	458	477	379	379
C3	M	P			191	191	275	278	114	114	0	0	173	179	477	486	373	379
C5	M	P			191	191	263	305	114	114	219	219	179	179	471	474	379	379
D4	F	P			191	194	272	278	120	120	219	222	143	164	458	477	379	379
B5C1-1	U	O	B5	C1	191	194	263	272	120	120	201	201	179	200	474	474	379	379
B5C1-2	U	O	B5	C1	194	218	263	272	114	114	201	201	143	179	474	477	379	379
B5C1-3	U	O	B5	C1	194	218	272	278	114	120	201	201	143	179	474	477	379	379
B5C1-4	U	O	B5	C1	194	218	263	305	114	114	0	0	179	200	474	477	379	379
B5C1-6	U	O	B5	C1	191	194	263	272	114	114	201	201	164	200	474	477	373	379
B5C1-7	U	O	B5	C1	191	191	263	272	114	114	201	201	143	164	477	477	373	379
B5C1-8	U	O	B5	C1	191	194	263	272	114	114	201	201	164	200	474	477	373	379
A3C1-1	U	O	A3	C1	194	194	278	278	0	0	237	237	0	0	477	477	371	373
A3C1-2	U	O	A3	C1	194	194	263	278	114	114	219	219	143	197	477	477	379	379
A3C1-3	U	O	A3	C1	194	194	278	278	114	114	237	240	155	200	477	477	373	379
A3C1-4	U	O	A3	C1	191	194	263	278	114	114	219	219	197	200	474	477	373	373
A3C1-5	U	O	A3	C1	194	194	278	278	114	114	219	219	155	200	477	477	373	373
A3C1-6	U	O	A3	C1	194	194	263	278	114	114	237	237	143	197	0	0	379	379
A3C1-7	U	O	A3	C1	194	194	278	278	114	114	219	219	143	143	477	477	373	373
A3C1-8	U	O	A3	C1	194	194	278	278	114	114	237	237	155	200	477	477	371	373
B4C3-2	U	O	B4	C3	191	191	275	278	114	114	219	219	155	173	477	480	379	381
B4C3-4	U	O	B4	C3	191	194	275	278	114	114	237	240	155	179	477	486	379	379
B4C3-8	U	O	B4	C3	191	194	278	278	111	114	237	240	155	179	480	486	373	381
D4B3-1	U	O	D4	B3	194	194	272	278	120	120	219	219	164	164	458	477	379	379
D4B3-2	U	O	D4	B3	194	194	272	278	120	120	219	222	164	179	477	477	379	379
D4B3-3	U	O	D4	B3	194	194	278	305	120	120	219	222	143	164	458	477	379	379
D4B3-5	U	O	D4	B3	191	194	272	278	120	120	219	222	143	164	477	477	379	379
D4B3-6	U	O	D4	B3	191	194	272	278	120	120	219	222	143	164	477	477	379	379
D4B3-7	U	O	D4	B3	191	194	278	305	120	120	219	219	143	164	477	477	379	379
D4B3-8	U	O	D4	B3	191	194	272	278	120	120	222	222	143	143	477	477	379	379
A4C5-3	U	O	A4	C5	191	194	263	278	114	114	219	219	179	197	474	486	373	379
A4C5-4	U	O	A4	C5	191	191	278	305	114	114	219	219	179	197	471	486	371	379
A4C5-5	U	O	A4	C5	191	191	263	278	114	114	219	219	179	197	471	474	373	379
A4C5-6	U	O	A4	C5	191	194	278	305	114	114	219	219	179	197	471	486	371	379
A4C5-7	U	O	A4	C5	191	191	278	305	114	114	219	219	179	197	471	471	371	371
A4C5-8	U	O	A4	C5	191	191	278	305	114	114	219	219	173	179	471	471	373	379
A4C2-1	U	O	A4	C2	191	194	272	278	114	147	222	222	143	173	458	486	371	371
A4C2-2	U	O	A4	C2	191	191	272	278	114	147	219	222	143	173	471	477	373	379
A4C2-3	U	O	A4	C2	191	194	278	278	114	147	219	219	143	197	477	486	373	379
A4C2-4	U	O	A4	C2	191	194	278	278	114	114	219	219	143	173	458	471	373	379
A4C2-5	U	O	A4	C2	194	194	278	278	114	147	219	219	143	173	471	477	373	379
A4C2-6	U	O	A4	C2	191	194	272	278	114	114	219	222	143	197	458	471	371	371
A4C2-7	U	O	A4	C2	194	194	278	278	114	147	219	222	143	173	458	486	373	379
A4C2-8	U	O	A4	C2	191	194	272	278	114	114	219	222	143	173	458	486	373	379
B5C2-1	U	O	B5	C2	194	218	278	305	114	147	201	222	143	179	458	477	379	379
B5C2-2	U	O	B5	C2	191	194	278	305	114	120	201	219	143	179	458	477	379	379
B5C2-4	U	O	B5	C2	191	194	272	278	120	147	201	219	143	164	458	477	0	0
B5C2-5	U	O	B5	C2	191	194	272	305	114	147	201	219	143	179	477	477	379	379
B5C2-6	U	O	B5	C2	191	191	278	305	114	114	201	222	143	179	458	477	379	379
B5C2-8	U	O	B5	C2	191	218	272	272	114	114	201	222	143	164	477	477	379	379
A3C2-1	U	O	A3	C2	191	194	272	278	147	147	219	222	143	155	458	477	0	0
A3C2-2	U	O	A3	C2	194	194	278	278	114	147	219	237	143	197	477	477	379	379
A3C2-3	U	O	A3	C2	191	194	272	278	114	147	219	222	143	143	477	477	379	379
A3C2-4	U	O	A3	C2	194	194	272	278	0	0	219	222	143	155	0	0	0	0
A3C2-5	U	O	A3	C2	191	194	272	278	0	0	219	222	143	155	0	0	367	371
A3C2-7	U	O	A3	C2	194	194	272	278	114	114	219	219	143	155	477	477	371	379
A3C2-8	U	O	A3	C2	194	194	272	278	114	114	222	237	143	197	477	477	379	379
A1C2-1	U	O	A1	C2	194	194	272	284	0	0	222	225	143	152	458	477	0	0
A1C2-2	U	O	A1	C2	194	194	278	284	114	147	219	222	143	152	458	477	373	379
A1C2-3	U	O	A1	C2	194	194	266	272	147	147	219	222	143	152	458	477	0	0
A1C2-4	U	O	A1	C2	191	194	272	284	147	147	219	222	143	152	458	477	0	0
A1C2-5	U	O	A1	C2	194	194	266	272	147	147	222	225	143	152	0	0	0	0
A1C2-6	U	O	A1	C2	194	194	266	272	114	141	222	225	143	143	0	0	0	0
A1C2-7	U	O	A1	C2	194	194	266	272	147	147	222	225	143	152	458	458	373	379
A1C2-8	U	O	A1	C2	194	194	278	284	114	147	219	222	143	143	458	477	373	379
A4B3-1	U	O	A4	B3	191	194	272	278	114	120	219	222	173	179	0	0	0	0
A4B3-2	U	O	A4	B3	194	194	278	305	114	114	219	219	164	173	477	486	371	379
A4B3-3	U	O	A4	B3	191	194	278	305	120	120	222	222	164	173	471	477	373	379
A4B3-4	U	O	A4	B3	194	194	278	305	114	120	219	219	179	197	477	486	371	379
A4B3-5	U	O	A4	B3	191	194	278	305	114	120	219	219	164	197	477	486	371	379
A4B3-6	U	O	A4	B3	191	194	278	305	114	120	219	219	173	179	477	486	373	379
A4B3-8	U	O	A4	B3	194	194	272	278	114	120	219	222	164	197	477	486	371	379
B5B3-1	U	O	B5	B3	191	194	272	305	114	114	201	222	164	179	0	0	379	379
B5B3-2	U	O	B5	B3	194	218	272	305	120	120	201	219	164	179	477	477	379	379
B5B3-3	U	O	B5	B3	191	194	305	305	120	120	201	219	164	179	477	477	379	379
B5B3-4	U	O	B5	B3	194	218	272	305	120	120	201	219	179	179	477	477	379	379
B5B3-5	U	O	B5	B3	191	194	272	305	114	114	201	219	179	179	477	477	379	379
B5B3-6	U	O	B5	B3	191	194	305	305	114	114	201	219	164	179	477	477	0	0
B5B3-7	U	O	B5	B3	191	194	272	305	120	120	201	219	164	179	477	477	379	379
B5B3-8	U	O	B5	B3	191	194	272	305	114	120	201	222	164	179	477	477	379	379
A1B3-1	U	O	A1	B3	194	194	272	284	120	120	222	225	143	179	0	0	373	379
A1B3-5	U	O	A1	B3	194	194	272	284	120	141	222	225	152	164	0	0	0	0
A1B3-6	U	O	A1	B3	194	194	266	305	120	141	219	222	152	164	0	0	0	0
A1B3-8	U	O	A1	B3	194	194	266	272	120	120	219	222	143	164	0	0	373	379
B4B3-1	U	O	B4	B4	191	194	272	278	114	120	222	240	155	164	480	480	379	379
B4B3-3	U	O	B4	B4	194	194	278	305	114	120	219	219	155	179	477	480	379	379
B4B3-4	U	O	B4	B4	191	194	272	278	114	120	222	240	155	164	486	486	379	379
B4B3-5	U	O	B4	B4	191	194	278	305	114	120	219	219	155	179	477	480	379	379
B4B3-6	U	O	B4	B4	191	194	272	278	114	120	219	219	155	164	477	480	379	379
B4B3-7	U	O	B4	B4	191	194	278	305	114	114	219	222	0	0	477	480	379	379
B4B3-10	U	O	B4	B4	194	194	278	305	114	120	219	240	155	164	477	486	379	381
B4B3-11	U	O	B4	B4	191	194	272	278	114	120	219	219	155	179	477	480	379	379
A1C1-1	U	O	A1	C1	194	194	263	266	114	141	225	225	143	143	477	477	373	379
A1C1-2	U	O	A1	C1	194	194	263	266	114	147	225	225	152	200	474	477	373	373
A1C1-3	U	O	A1	C1	194	194	263	266	114	147	219	219	152	152	477	477	373	379
A1C1-4	U	O	A1	C1	194	194	278	284	114	141	225	225	143	143	477	477	373	379
A1C1-5	U	O	A1	C1	194	194	266	278	114	147	225	225	152	152	477	477	373	373
A1C1-6	U	O	A1	C1	194	194	266	278	114	147	225	225	143	143	477	477	373	373
A1C1-7	U	O	A1	C1	191	194	263	284	114	147	225	225	143	152	474	477	373	373
A4C1-1	U	O	A4	C1	194	194	263	278	114	114	0	0	143	173	474	486	373	373
A4C1-2	U	O	A4	C1	191	191	263	278	114	114	0	0	197	200	474	486	373	379
A4C1-4	U	O	A4	C1	191	194	278	278	114	114	219	219	143	197	471	477	373	373
A4C1-5	U	O	A4	C1	191	194	263	278	114	114	237	237	143	197	474	477	373	373
A4C1-6	U	O	A4	C1	191	194	263	278	114	114	0	0	173	200	474	486	371	373
A4C1-7	U	O	A4	C1	191	194	263	278	114	114	219	219	143	197	471	474	371	373
B4C2-1	U	O	B4	C2	191	194	272	278	0	0	219	240	143	143	458	480	379	381
B4C2-2	U	O	B4	C2	191	191	272	278	114	147	219	240	143	155	477	480	379	381
B4C2-4	U	O	B4	C2	194	194	278	278	114	114	219	219	143	155	477	480	379	381
B4C2-5	U	O	B4	C2	194	194	272	278	114	147	219	222	143	155	477	486	379	381
B4C2-6	U	O	B4	C2	191	194	278	278	114	147	219	219	143	155	458	480	379	379
B4C2-7	U	O	B4	C2	191	194	272	278	114	114	219	219	143	155	477	480	379	381
B4C2-8	U	O	B4	C2	191	194	272	278	114	114	219	240	143	155	477	486	379	381
